# Supplementary material for: Fine-scale genetic differentiation of a temperate herb: relevance of local environments and demographic change
Source: AoB Plants. 2014 Nov 10;6:plu070. doi: 10.1093/aobpla/plu070 (PMC4262940; doi:10.1093/aobpla/plu070)
Supplement: Additional Information [file supp_plu070_plu070supp_data.txt]

AhSSRmarkers
ICE8
LYR133
ATH
ICE5
nga112
ICE12
ICE14
ELF3
MHJ24
nga361
AthCTR1A
nga1145
nga151
ICE10
AthZEPG
nga129
F21M12
F19G10
ICE13
POP
HKD-kita2Pset2,	060060	142142	154154	175175	191191	228228	231231	285288	132132	132132	152152	233233	098098	119119	135135	140140	155155	179179	241241
HKD-kita15Pset2,	060060	142142	154154	175175	185189	228228	231231	285288	132132	132132	152152	233233	098098	119119	135135	140140	155155	179179	241241
HKD-kita17Pset2,	060060	142142	154154	175175	183189	228228	231231	285288	132132	128132	152152	233233	098098	119119	135135	140140	155155	179179	241241
HKD-kita19Pset2,	060060	142142	154154	175175	189191	228228	231231	288291	132132	132132	152152	233233	098098	119119	135135	140140	155155	179179	241241
HKD-kita18Pset2,	060060	142142	154154	175175	189191	228228	231231	285288	132132	132132	152152	233233	098098	119119	135135	140140	155155	179179	241241
HKD-tpH1-11Pset2,	060060	142142	154154	175175	183191	228228	231231	285288	132132	128132	152152	233233	098098	119119	135135	140140	155155	179179	241241
HKD-tpH2-11Pset2,	060060	142142	154154	175175	183191	228228	231231	288288	132132	132132	152152	233233	098098	119119	135135	140140	155155	179179	241241
HKD-tpH3-10Pset2,	060060	142142	154154	175175	191191	228228	231231	288291	132132	132132	152152	233233	098098	119119	135135	140140	155155	179179	241241
HKD-tpH4-6Pset2,	060060	142142	154154	175175	185191	228228	231231	288291	132132	132132	152152	233233	098098	119119	135135	140140	155155	179179	241241
HKD-tpH5-6Pset2,	060060	142142	154154	175175	185191	228228	231231	285291	132132	132132	152152	233233	098098	119119	135135	140140	155155	179179	241241
POP
MZW07-1Pset2,	060060	142142	152152	175175	179179	228228	231234	291291	132132	128132	150150	231233	098098	119119	000000	000000	000000	179179	000000
MZW07-2Pset2,	060060	142142	152154	175175	179185	228228	231234	288288	132132	128132	150152	231231	098098	119119	135135	140140	155155	179179	223241
MZW07-3Pset2,	060060	142146	152152	175175	179185	228228	231234	288288	132132	128132	150150	231231	098098	119119	135135	140140	155155	179179	241241
MZW07-4Pset2,	060060	142142	152152	175175	179195	228228	231231	288288	132132	128132	150150	231231	098098	119119	135135	140140	155155	179179	241241
MZW07-5Pset2,	060060	142142	152152	175175	179195	228228	231231	288291	132132	128132	150150	231231	098098	119119	135135	140140	155155	179179	223241
MZW07-6Pset2,	060060	142142	152152	175175	195195	228228	231231	288291	132132	128128	150150	231231	098104	119119	135135	140140	155155	179179	241241
MZW07-7Pset2,	060060	142146	152152	175175	189195	228228	231231	288288	132132	132132	150150	231233	098098	119119	135135	140140	155155	179179	241241
MZW07-8Pset2,	060060	142142	152152	175175	179179	228228	234234	288288	132132	132134	150150	231233	098098	119119	135135	140140	155155	179179	241241
MZW07-9Pset2,	060060	142142	152154	175175	195195	228228	231234	288288	132132	128132	150152	231233	098098	119119	135135	140140	155155	179179	241241
MZW07-10Pset2,	060060	142142	154154	175175	179195	228228	231231	288288	132132	132132	152152	231233	098098	119119	135135	140140	155155	179179	241241
POP
OKN07-1Pset2,	060060	142142	154154	175175	185193	228230	231231	285288	132132	126128	152152	233233	098098	119119	135135	140140	155155	179179	241241
OKN07-2Pset2,	060060	142142	152152	175175	193193	228228	222222	288288	132132	128132	150150	233233	098098	119119	135135	140140	155155	179179	238238
OKN07-3Pset2,	060060	142142	152154	175175	185187	228230	222231	288291	132132	128128	150152	233233	098104	119119	135135	140140	155155	179179	241241
OKN07-4Pset2,	060060	142142	152154	175175	185193	228228	222231	288300	132132	128128	150152	233233	098098	119119	135143	140140	155155	179179	238241
POP
FRD08-1Pset2,	060060	142142	152154	175175	183185	228228	231231	285288	132132	132132	150152	233233	098098	119119	145145	140160	155155	179179	241241
FRD08-2Pset2,	060060	142142	152154	175175	185185	228228	231231	285285	132132	132132	150152	231233	098098	119119	145145	140140	155155	179179	241241
FRD08-3Pset2,	060060	142142	152154	175175	185185	228228	231231	285285	132132	132132	150152	231233	098098	119119	145145	140140	155155	179179	241241
FRD08-4Pset2,	060060	142142	152154	175175	185185	228228	231231	285288	132132	132132	150152	233233	098098	119119	145145	140160	155155	179179	241241
FRD08-101Pset2,	060060	142142	154154	175175	185185	228228	231231	285285	132132	132132	152152	233233	098098	119119	145145	140140	155155	179179	241241
FRD08-102Pset2,	060060	142142	154154	175175	183185	228228	231231	285285	132132	128128	152152	231233	098098	119119	135145	140140	155155	179179	241241
POP
KAI07-1Pset2,	060060	142146	152154	175175	187187	230230	231231	285288	132132	126134	150152	231233	098098	119119	135155	140140	155155	179179	241241
KAI07-2Pset2,	060060	146146	152154	175175	179187	230230	231231	285288	132132	126134	150152	231233	098098	119119	135155	140140	155155	179179	241241
KAI07-3Pset2,	060060	146146	152152	175175	187187	228228	231231	288288	132135	134134	150150	233233	098098	119119	135165	140140	155155	179179	241241
KAI07-4Pset2,	060060	146146	152152	175175	187191	228230	219231	288288	132132	128134	150150	233233	098098	119119	135165	140140	155155	179179	241241
KAI07-5Pset2,	060060	146146	152154	175175	179187	230230	231231	285288	132132	126134	150152	231233	098098	119119	135155	140140	155155	179179	241241
KAI07-6Pset2,	060060	142146	152152	175175	187187	228230	231231	288288	132135	126126	150150	231231	098098	119119	155155	140140	155155	179179	241241
KAI07-7Pset2,	060060	142142	152154	175175	187187	228230	219231	288288	132132	134134	150152	231231	098098	119119	135135	140140	155155	179179	241241
KAI07-8Pset2,	060060	146146	152154	175175	187187	228228	219231	288288	132135	126126	150152	233233	098098	119119	126155	140140	155155	179179	241241
KAI07-9Pset2,	060060	146146	152152	175175	179191	228228	231231	285288	132135	126128	150150	233233	098098	119119	126165	140140	155155	179179	241241
KAI07-10Pset2,	060060	142146	152154	175175	179189	228230	219219	288288	132135	126134	150152	231231	098098	119119	135155	140140	155155	179179	241241
POP
KMK07-1Pset2,	060060	130142	152158	173175	173185	228228	231231	285297	132132	128128	150156	233233	094098	119119	135135	140140	159159	179181	241254
KMK07-2Pset2,	060060	146146	152154	175175	185185	228228	231231	300300	132132	128130	150152	233233	098098	119119	135135	140140	155155	179179	241241
KMK07-3Pset2,	060060	146146	154154	175175	185185	228228	231231	300300	132132	128130	152152	233233	098098	119119	135135	140140	155155	179179	241241
KMK07-4Pset2,	060060	146146	154154	175175	185185	228228	231231	300300	132132	128130	152152	233233	098098	119119	135135	140140	155155	179179	241241
KMK07-5Pset2,	060060	146146	154154	175175	185185	228228	231231	300300	132132	128130	152152	233233	098098	119119	135145	140140	155155	179179	241241
KMK07-6Pset2,	060060	146146	154154	175175	187187	228228	231231	300300	132132	128130	152152	233233	098098	119119	135135	140140	155155	179179	241241
POP
HRY07-102Pset2,	060060	142146	152152	175175	183183	228228	231231	285285	132132	128128	150150	233233	098098	119119	133137	140140	155155	179179	241241
HRY07-1Pset2,	060060	146146	152152	175175	183183	228228	231234	282288	132132	128128	150150	233233	098098	119119	133135	140140	155155	179179	241241
HRY07-2Pset2,	060060	142142	152152	175175	183183	228228	231231	282288	135135	128128	150150	233233	098098	119119	133137	140140	155155	179179	241241
HRY07-3Pset2,	060060	142142	152152	175175	183183	228228	231231	282288	132132	128128	150150	233233	098098	119119	135137	140140	155155	179179	241241
HRY07-4Pset2,	060060	142142	152152	175175	183183	228228	231231	282288	132132	128128	150150	233233	098098	119119	133151	140140	155155	179179	241241
HRY07-5Pset2,	060060	142146	152152	175175	183183	228228	231231	288288	132132	134134	150150	233233	098098	119119	133151	140140	155155	179179	241241
HRY07-6Pset2,	060060	142142	152152	175175	183185	228228	231231	282288	132132	128134	150150	233233	098098	119119	135145	140140	155155	179179	241247
HRY07-101Pset2,	060060	142142	152152	175175	183183	228228	231231	282288	132132	128134	150150	233233	098098	119119	135135	140140	155155	179179	241247
POP
SFD12-1Pset2,	060060	142142	000000	000000	000000	228228	000000	000000	132132	126128	152152	233233	098098	119119	133137	140140	155155	179179	244244
SFD12-2Pset2,	060060	142142	000000	000000	000000	228228	000000	000000	132132	126126	150152	231231	098098	119119	133137	140140	155155	179179	235244
SFD12-3Pset2,	060060	000000	154154	173173	185187	228230	234234	279285	132132	126128	152152	231233	098098	119119	137143	140140	155155	179179	244247
SFD12-4Pset2,	060060	000000	154154	173175	185187	226228	234234	291291	132132	126128	152152	231231	098098	119119	137137	140140	155155	179179	235247
SFD12-5Pset2,	060060	142142	152154	173175	187187	228228	234234	285288	132132	128128	150152	231231	098098	119119	139139	140140	155155	179179	235244
SFD12-6Pset2,	060060	138142	154154	173173	187187	228228	234234	291291	132132	126126	152152	231233	098098	119119	137137	140140	155155	179179	244244
SFD12-9Pset2,	060060	142142	154154	175175	187187	226230	234234	291291	132132	126128	152152	231231	098098	119119	137137	140140	155155	179179	247247
SFD12-8Pset2,	060060	142142	152152	173175	187187	228228	234234	279288	132132	126126	150150	231231	098098	119119	137137	140140	155155	179179	247247
POP
MDR08-1Pset2,	060060	142142	152152	175175	181183	228228	231231	285294	132132	128130	150150	231231	098098	119119	137137	140140	155155	179179	241241
MDR08-2Pset2,	060060	142142	152152	175175	193195	228228	231231	285288	132132	128128	150150	000000	098098	119119	137137	140140	155155	179179	241241
MDR08-3Pset2,	060060	142142	152152	175175	183195	228228	231231	288294	132132	128128	150150	229233	098098	119119	137137	140140	155155	179179	241241
MDR08-4Pset2,	060060	142142	152152	175175	185195	228228	231231	285294	132132	128128	150150	229233	098098	119119	137137	140140	155155	179179	241241
MDR08-5Pset2,	060060	142142	152152	175175	183191	228228	231231	291294	132132	128128	150150	229229	098098	119119	135135	140140	155155	179179	241241
MDR08-6Pset2,	060060	142142	152152	175175	191193	228228	231231	294294	132132	128128	150150	225225	098098	119119	135135	140140	155159	179179	241241
MDR08-7Pset2,	060060	142142	152152	175175	181195	228228	231231	294294	132132	128128	150150	000000	098098	119119	135135	140140	155155	179179	241241
MDR08-8Pset2,	060060	142142	152152	175175	183193	228228	231231	291294	132132	128128	150150	000000	098098	119119	135137	140140	155155	179181	241241
MDR08-9Pset2,	060060	142142	152152	175175	183193	228228	231231	285285	132132	128128	150150	229229	098098	119119	135135	140140	155155	179179	241241
MDR08-10Pset2,	060060	142142	152152	175175	183193	228228	231231	285285	132132	128128	150150	000000	098098	119119	135137	140140	155155	179179	241241
MDR08-12Pset2,	060060	142142	152152	175175	183193	228228	231231	285285	132132	128128	150150	231231	098098	119119	135135	140140	155159	179179	241244
MDR08-14Pset2,	060060	142142	152152	175175	193195	228228	231231	285285	132132	128128	150150	231231	098098	119119	135135	140140	155155	179179	241241
POP
FNW11-1Pset2,	060060	142142	152152	175175	189189	228228	231234	300300	132132	128128	150150	233233	098098	119119	126126	140140	155155	179179	241241
FNW11-2Pset2,	060060	142142	152152	175175	185189	228228	231234	273288	132132	132132	150150	233233	098098	119119	143143	140140	155155	179179	241241
FNW11-3Pset2,	060060	142142	152152	175175	185189	228228	231234	273273	132132	128132	150150	233233	098098	119119	135135	140140	155155	179179	241241
FNW11-6Pset2,	060060	142142	152152	175175	189189	228228	231234	297297	135135	130132	150150	233235	098098	119119	126126	140140	155155	179179	241241
FNW11-7Pset2,	060060	142142	152152	175175	189189	228228	231234	273294	132132	128130	150150	233233	098098	119119	135135	140140	155155	179179	241241
FNW11-10Pset2,	060060	142142	152152	175175	183183	228228	231234	267294	132132	128128	150150	233233	098098	119119	126126	140140	155155	179179	241247
POP
TKF07-1Pset2,	060060	142142	152152	175175	181185	228228	231231	291291	132132	124126	150150	233233	098098	119119	133135	140140	155155	179179	241241
TKF07-2Pset2,	060060	142142	152152	175175	183183	228228	231231	288291	132132	124128	150150	231233	098098	119119	135135	140140	155155	179179	241241
TKF07-3Pset2,	060060	142142	152152	175175	183193	228228	231231	291291	132132	124126	150150	231233	098098	119119	135135	140140	155155	179179	241241
TKF07-4Pset2,	060060	138142	152152	175175	185185	226228	231231	288291	132132	124124	150150	233233	098098	119119	135159	140140	155155	179179	241241
TKF07-5Pset2,	060060	142142	152152	175175	193193	228228	231231	288291	132132	126126	150150	231233	098098	119119	135135	140140	155155	179179	217217
TKF07-6Pset2,	060060	142142	152152	175175	185185	228228	231231	294294	132132	128128	150150	233233	098098	119119	135135	140140	155159	179179	241241
TKF07-7Pset2,	060060	142142	152152	175175	185193	228228	231231	288297	132132	124128	150150	231233	098098	119119	135135	140140	155155	179179	241241
TKF07-8Pset2,	060060	142142	152152	175175	191193	228228	231231	288288	132132	128128	150150	233233	098098	119119	135159	140140	155155	179179	241241
TKF07-9Pset2,	060060	142142	152152	175175	185185	228228	231231	291297	132132	128128	150150	231233	098098	119119	135143	140140	155155	179179	241241
TKF07-10Pset2,	060060	149149	152152	175175	185185	228228	231231	285285	132132	126126	150150	231235	098098	119119	135135	140140	155155	179179	217217
POP
KTY07-1Pset2,	060060	138138	152154	175175	181181	230230	219219	288291	132132	128128	150152	225225	098098	119119	135137	140140	155159	179179	241241
KTY07-2Pset2,	060060	130138	152152	175175	181181	230230	219219	291291	132132	128128	150150	231231	098098	119119	135137	140140	155159	179179	241241
KTY07-3Pset2,	060060	130130	152152	175175	181181	228230	219219	288291	132132	128128	150150	225225	098098	119119	135135	140140	159159	179179	241241
KTY07-4Pset2,	060060	142142	152152	175175	181181	230230	219219	291291	132132	128128	150150	225225	098098	119119	135139	140140	159159	179179	241241
KTY07-5Pset2,	060060	130130	152152	175175	181181	230230	219219	291291	132132	128128	150150	225225	098098	119119	135135	140140	155159	179179	241241
KTY07-6Pset2,	060060	130138	152152	175175	181181	230230	219219	291291	132132	128128	150150	233233	098098	119119	135137	140140	155159	179179	241241
KTY07-7Pset2,	060060	130130	152152	175175	181181	230230	219219	288291	132132	128128	150150	231233	098098	119119	135135	140140	155155	179179	241241
KTY07-8Pset2,	060060	138138	152152	175175	181181	228228	219219	288291	132132	128128	150150	225225	098098	119119	135135	140140	155155	179179	241241
KTY07-9Pset2,	060060	130130	152152	175175	181181	230230	219219	291291	132132	128128	150150	225225	098098	119119	135135	140140	159159	179179	241241
KTY07-10Pset2,	060060	130130	152152	175175	181181	228230	219219	288291	132132	128128	150150	225225	098098	119119	135137	140140	155159	179179	241241
POP
FJM07-5Pset2,	060060	142142	152152	175175	183187	228228	231234	279279	132132	126128	150150	233233	098098	119119	135141	140140	155155	179179	223241
FJM07-6Pset2,	060060	142146	152152	175175	183187	226228	231237	288291	129132	126126	150150	231233	098098	119119	133135	140140	155155	179179	247247
FJM07-7Pset2,	060060	142142	152156	175175	183189	228230	231234	291297	135135	128128	152152	231231	098098	119119	141141	140140	155155	179179	241247
FJM07-8Pset2,	060060	142146	152152	175175	183189	228230	231231	288288	129132	126128	150150	231233	098098	119119	139139	140140	155155	179179	241241
FJM07-9Pset2,	060060	142146	152152	175175	183187	228228	231234	285288	132132	126128	150150	233233	098098	119119	137141	140140	155155	179179	223241
FJM07-10Pset2,	060060	142146	152152	175175	183189	228228	231234	279279	132132	126128	150150	231231	098098	119119	139141	140140	155155	179179	223244
FJM07-11Pset2,	060060	142146	152156	175175	179183	228230	231231	288291	132135	128128	150154	233233	098098	119119	139141	140140	155155	179179	223223
FJM07-14Pset2,	060060	142142	152152	175175	173183	228228	231237	285291	132132	126128	150150	231231	098098	119119	139141	140140	155155	179179	223223
FJM07-16Pset2,	060060	142142	152152	175175	179185	228228	234234	279279	132132	126128	150150	231233	098098	119119	137141	140140	155155	179179	223247
POP
FJS07-3Pset2,	060060	142142	152152	175175	187191	228230	231231	285288	132132	126126	150150	231233	098098	119119	137137	140140	155155	179179	247247
FJS07-17Pset2,	060060	142142	152152	175175	177187	228228	231231	288291	132132	128128	150150	233233	098098	119119	135137	140140	155155	179179	244244
FJS07-8Pset2,	060060	142142	152152	175175	183191	228228	231234	285288	132132	126126	150150	233233	098098	119119	135147	140140	155155	179179	223223
FJS07-10Pset2,	060060	142142	152152	175175	177177	228228	231237	282288	132132	128128	150150	233233	098098	119119	135135	140140	155155	179179	244244
FJS07-6Pset2,	060060	142142	152152	175175	189191	228230	231231	288288	132132	128128	150150	233233	098098	119119	137141	140140	155155	179179	241241
FJS07-12Pset2,	060060	142142	152152	175175	177187	228228	231231	282291	132132	128128	150150	233233	098098	119119	137137	140140	155155	179179	244247
POP
KIY07-1Pset2,	060060	142142	152154	175175	183183	228228	231231	291291	132132	126128	150152	231233	098098	119119	137147	140140	155155	179179	223223
KIY07-3Pset2,	060060	142142	152152	175175	183183	228230	231231	279279	132132	128128	150150	233233	098098	119119	137137	140140	155155	179179	223223
KIY07-4Pset2,	060060	142142	152154	175175	173183	228228	231234	279288	132132	128130	150152	233233	098098	119119	137137	140140	155155	179179	223223
KIY07-5Pset2,	060060	142142	152152	175175	183183	228228	231231	279279	132132	128128	150150	231231	098098	119119	135135	140140	155155	179179	223223
KIY07-6Pset2,	060060	142142	152152	175175	183183	228228	231231	291291	132132	128128	150150	231231	098098	119119	135137	140140	155155	179179	223223
KIY07-7Pset2,	060060	142142	152152	175175	183183	228228	231231	291291	132132	128128	150150	231233	098098	119119	135137	140140	155155	179179	223241
KIY07-13Pset2,	060060	142142	152152	175175	183183	228228	231231	291291	132132	128128	150150	231231	098098	119119	135137	140140	155155	179179	223223
KIY07-14Pset2,	060060	142142	152152	175175	173183	228228	231231	279279	132132	126128	150150	225225	098098	119119	135137	140140	155155	179179	223223
KIY07-16Pset2,	060060	142142	152152	175175	183183	228228	231231	279282	132132	126128	150150	231231	098098	119119	143143	140140	155155	179179	223223
KIY07-17Pset2,	050050	142142	152152	175175	181183	230230	231231	279279	132132	128128	150150	233233	098098	119119	135137	140140	155155	179179	223223
POP
NIU07-1Pset2,	060060	142142	152152	175175	183195	228228	231231	291291	132132	124128	150150	231231	098098	121121	137137	140140	155155	179179	241241
NIU07-3Pset2,	060060	142142	152152	175175	183183	228228	231231	282291	132132	134134	150150	231231	098098	121121	137137	140140	155155	179179	241241
NIU07-4Pset2,	060060	142142	152152	175175	195195	228228	225231	279279	132132	124132	150150	231231	098098	119121	135143	140140	155155	179179	241247
NIU07-6Pset2,	060060	142142	152152	175175	193193	228228	231234	279288	132132	124128	150150	231231	098098	119121	143143	140142	155155	179179	241247
NIU07-8Pset2,	060060	142142	152152	175175	195197	228228	231231	291291	132132	124128	150150	231231	098098	121121	137137	140142	155155	179179	241241
NIU07-9Pset2,	060060	142142	152152	175175	183197	228228	231231	279288	132132	124134	150150	231231	098098	119119	135143	140140	155155	179179	241241
POP
OJG07-1Pset2,	000000	000000	000000	000000	000000	000000	000000	000000	132132	128128	150150	233233	098098	119119	126135	140140	155155	179179	223241
OJG07-2Pset2,	060060	142142	152152	175175	185187	228228	231231	279285	132132	126128	150150	231233	098098	119119	135139	140140	155155	179179	241247
OJG07-4Pset2,	060060	142142	152156	175175	173183	228228	219219	279285	132132	128132	150154	231231	098098	119119	135135	140140	155155	179179	247247
OJG07-8Pset2,	060060	142142	152152	175175	183185	228228	231231	279279	132132	126128	150150	231233	098098	119119	139139	140140	155155	179179	241247
OJG07-11Pset2,	060060	142149	152152	175175	187187	228228	231231	279285	132132	128128	150150	233233	098098	119119	135135	140140	155155	179179	241241
OJG07-12Pset2,	060060	149149	152152	175175	183191	228228	219231	279279	132132	128128	150150	233233	098098	119119	135135	140140	155155	179179	241254
OJG07-17Pset2,	060060	142142	152152	175175	185187	228228	231231	279285	132132	126128	150150	231233	098098	119119	135139	140140	155155	179179	241247
OJG07-18Pset2,	060060	142142	152152	175175	183185	228228	231231	279279	132132	132132	150150	231233	098098	119119	135135	140140	155155	179179	241247
OJG07-20Pset2,	060060	142142	152152	175175	183187	228228	231231	285291	132132	128128	150150	231233	098098	119119	135135	140140	155155	179179	241241
OJG07-21Pset2,	050050	142142	152152	175175	173173	228228	219237	279285	132132	128128	150150	231233	098098	119119	135141	140140	155155	179179	223241
POP
IB06-25Pset2,	060060	142142	152152	175175	193193	228228	231231	291291	132132	128128	150150	231231	098098	119119	135139	140140	155159	179179	241241
IB06-29Pset2,	060060	142142	152154	175175	185185	228228	231231	288288	132132	124124	150152	231233	098098	119119	135135	140140	155155	179179	241241
IB06-32Pset2,	060060	142142	152152	175175	181191	228228	234234	288294	132132	128128	150150	231231	098098	119119	135139	140140	155155	179179	241247
IB06-35Pset2,	060060	142142	152152	175175	181193	228228	231234	291291	132132	128130	150150	231231	098098	119119	135139	140140	155155	179179	247247
IB06-36Pset2,	060060	142142	152152	175175	191191	228228	231234	288288	132132	126128	150150	231231	098098	119119	135139	140140	155159	179179	241241
IB06-49Pset2,	060060	142142	152152	175175	191191	228228	231231	291291	132132	128128	150150	231231	098098	119119	135139	140140	155159	179179	241241
IB06-51Pset2,	060060	142142	152152	175175	191193	228228	231234	288291	132132	128128	150150	231233	098098	119119	135139	140140	155159	179179	241247
POP
GGD11-1Pset2,	060060	142142	152154	175175	183195	230230	231234	279279	132132	126128	150152	231231	098098	119119	126145	140140	155155	179179	247247
GGD11-2Pset2,	060060	142142	154154	175175	195195	228230	231231	279282	132132	128134	152154	231231	098098	119119	133135	140140	155155	179179	241247
GGD11-3Pset2,	060060	138142	152154	175175	181181	228230	234234	279285	132132	126126	150152	231231	098098	119119	135143	140140	155155	179179	241247
GGD11-4Pset2,	060060	142142	152156	175175	185193	228230	231231	279291	132132	130132	150154	231231	098098	119119	133133	140140	155155	179179	241247
GGD11-5Pset2,	060060	142142	152152	175175	193193	228228	234234	279285	132132	128130	150150	231233	098098	119119	143143	140140	155155	179179	241241
GGD11-6Pset2,	060060	142142	156156	175175	195195	228230	231234	282291	132132	126132	154154	231231	098098	119119	135153	140140	155155	179179	229247
POP
ASI07-6Pset2,	060060	142142	152152	175175	189189	228228	231231	285285	132132	134134	152152	231233	098098	119119	135137	140140	155155	179179	223244
ASI07-7Pset2,	060060	142142	152152	175175	189189	228228	234234	291291	132132	128132	152152	233233	098098	119119	135137	140140	155155	179179	223223
ASI07-10Pset2,	060060	142142	152152	175175	185185	228228	231231	288288	132132	126126	152152	233233	098098	119119	137137	140140	155155	179179	223223
ASI07-12Pset2,	060060	142142	152152	175175	185185	228228	231231	288288	132132	134134	150150	233233	098098	119119	137137	140140	155155	179179	223223
ASI07-13Pset2,	060060	142142	152152	175175	183183	230230	231231	291291	132132	128134	152152	233233	098098	119119	137159	140140	155155	179179	223223
ASI07-14Pset2,	060060	142142	152152	175175	187187	228228	231231	285291	132132	134134	150150	233233	098098	119119	137159	140140	155155	179179	223223
ASI07-18Pset2,	060060	142142	152152	175175	183183	228228	231231	288288	132132	134134	152152	233233	098098	119119	135135	140140	155155	179179	223223
ASI07-19Pset2,	060060	142149	152152	175175	185185	228230	231231	288291	132132	126126	152152	233233	098098	119119	137165	140140	155155	179179	223223
ASI07-22Pset2,	060060	142149	152152	175175	185185	228230	231231	288291	132132	126126	152152	233233	098098	119119	137165	140140	155155	179179	223223
POP
UME07-1Pset2,	060060	142142	152152	175175	185185	228228	231231	288288	132132	128128	150150	231231	098098	119119	143143	140140	155155	179179	223223
UME07-2Pset2,	060060	142142	152152	175175	189189	228228	231231	285285	132132	126126	150150	231231	098098	119119	143143	140140	155155	179179	241241
UME07-4Pset2,	060060	142142	152152	175175	189189	228228	231231	285285	132132	128128	150150	231231	098098	119119	143143	140140	155155	179179	241241
UME07-5Pset2,	060060	142142	152152	175175	189189	228228	234234	291291	132132	126126	150150	231231	098098	119119	143143	140140	155155	179179	000000
UME07-7Pset2,	060060	142142	152152	175175	185185	228228	231231	288288	132132	128128	150150	231231	098098	119119	143143	140140	155155	179179	223223
UME07-8Pset2,	000000	142142	000000	000000	000000	228228	000000	000000	132132	128128	150150	231231	098098	119119	143143	140140	155155	179179	223223
UME07-9Pset2,	060060	142142	152152	175175	187191	228228	231231	285285	132132	126126	150150	231231	098098	119119	143143	140140	155155	179179	241241
UME07-10Pset2,	060060	142142	152152	175175	187187	228228	231231	288291	132132	128128	150150	231231	098098	119119	143143	140140	155155	179179	241241
UME07-11Pset2,	060060	142142	152152	175175	185185	228228	231231	288288	132132	126126	150150	231231	098098	119119	143143	140140	155155	179179	241241
UME07-12Pset2,	060060	142142	152152	175175	189189	228228	231231	285285	132132	128128	150150	231231	098098	119119	143143	140140	155155	179179	241241
POP
KSA11-1Pset2,	060060	142142	152152	175175	187187	228228	231231	297297	132132	128128	150150	229229	098098	119119	159165	140140	155155	179179	244244
KSA11-2Pset2,	060060	142142	152154	175175	187187	228228	231231	291297	132132	128134	150152	229229	098098	119119	159165	140140	155155	179179	223223
KSA11-3Pset2,	060060	142149	152152	175175	187187	228230	231231	291291	132132	128128	150150	233233	098098	119119	000000	000000	000000	179179	000000
KSA11-4Pset2,	060060	142142	152152	175175	183187	228230	231231	291291	132132	128128	150150	233233	098098	119119	159159	140140	155155	179179	223223
KSA11-5Pset2,	060060	142142	152152	175175	187187	228228	231231	291291	132132	128128	150150	233233	098098	119119	159165	140140	155155	179179	223223
KSA11-6Pset2,	060060	142142	152152	175175	183187	228228	231231	288297	132132	128128	150150	233233	098098	119119	159165	140140	155155	179179	223244
POP
KUT07-5Pset2,	060060	142142	152152	175175	187187	228228	231231	288291	132132	126126	152152	233233	098098	119119	135135	140140	155155	179179	223241
KUT07-6Pset2,	060060	142146	152152	175175	187187	228228	231231	291291	132132	126126	152152	231233	098098	119119	135135	140140	155155	179179	241247
KUT07-8Pset2,	060060	142142	152152	175175	187187	228230	231231	288288	132132	126128	152152	231233	098098	119119	135143	140140	155155	179179	241247
KUT07-10Pset2,	060060	142142	152152	175175	187187	230230	231234	285285	132132	128128	152152	231233	098098	119119	135135	140140	155155	179179	223241
KUT07-14Pset2,	060060	142142	152152	175175	187187	230230	231234	288291	132132	126128	152152	233233	098098	119119	135151	140140	155155	179179	223247
KUT07-15Pset2,	060060	142142	152152	175175	187187	228230	231234	288288	132132	126126	152152	231233	098098	119119	135135	140140	155155	179179	241241
KUT07-17Pset2,	060060	142142	152152	175175	187187	228228	231231	288291	132132	126126	152152	233233	098098	119119	135135	140140	155155	179179	223241
KUT07-19Pset2,	060060	142142	152152	175175	187187	228228	231234	288291	132132	126128	152152	233233	098098	119119	135135	140140	155155	179179	223241
KUT07-22Pset2,	060060	142142	152152	175175	187187	228228	231231	288291	132132	126126	152152	233233	098098	119119	135139	140140	155155	179179	223247
KUT07-23Pset2,	060060	142142	152152	175175	187187	228230	231231	285291	132132	126128	150150	233233	098098	119119	135139	140140	155155	179179	223241
KUT10-2Pset2,	060060	142142	152152	175175	187187	228230	231234	291291	132132	126126	150150	233233	098098	119119	135135	140140	155155	179179	241247
KUT10-5Pset2,	060060	142142	154154	175175	187187	228228	231231	288291	132132	126128	150150	231233	098098	119119	135135	140140	155155	179179	241247
KUT10-4Pset2,	060060	142142	152152	175175	187187	228230	231231	288291	132132	126126	150150	233233	098098	119119	135135	140140	155155	179179	241247
KUT10-8Pset2,	060060	142142	152152	175175	187187	228228	231231	288288	132132	126128	150150	233233	098098	119119	135135	140140	155155	179179	223247
POP
HYA11-1Pset2,	060060	142142	152152	175175	185185	228228	231231	288288	132132	128128	150150	231233	098098	119119	151151	140140	155155	179179	223241
HYA11-2Pset2,	060060	142142	152152	175175	185185	228228	231231	288288	132132	128128	150150	233233	098098	119119	151151	140140	155155	179179	223241
HYA11-3Pset2,	060060	142142	152152	175175	185185	228228	231231	288288	132132	128128	150150	233233	098098	119119	151151	140140	155155	179179	223241
HYA11-4Pset2,	060060	142142	152152	175175	185185	230230	231231	288288	132132	128128	150150	233233	098098	119119	151151	140140	155155	179179	223241
HYA11-5Pset2,	060060	142142	152152	175175	185185	228230	231231	288291	132132	128128	150150	233233	098098	119119	151151	140140	155155	179179	223241
HYA11-6Pset2,	060060	142142	152152	175175	185185	228228	231231	288291	132132	128128	150150	233233	098098	119119	151151	140140	155155	179179	241241
HYA11-7Pset2,	060060	142142	152152	175175	185185	228230	231231	288288	132132	128128	150150	233233	098098	119119	151151	140140	155155	179179	223241
HYA11-8Pset2,	060060	142142	152152	175175	185185	228228	231231	288291	132132	128128	150150	233233	098098	119119	151151	140140	155155	179179	223223
HYA11-9Pset2,	060060	142142	152152	175175	185185	228230	231231	288288	132132	128128	150150	233233	098098	119119	151151	140140	155155	179179	223241
HYA11-10Pset2,	060060	142142	152152	175175	185185	228230	231231	291291	132132	128128	150150	233233	098098	119119	135151	140140	155155	179179	223241
POP
HBE11-1Pset2,	060060	142142	152152	175175	185187	228228	231231	291291	132132	128128	150150	233233	098098	119119	135135	140140	155155	179179	223223
HBE11-2Pset2,	060060	142142	152152	175175	185185	228230	231231	288291	132132	128128	150150	231233	098098	119119	151151	140140	155155	179179	223229
HBE11-3Pset2,	060060	142142	152152	175175	185185	230230	231231	291291	132132	128128	150150	233233	098098	119119	135165	140140	155155	179179	229241
HBE11-4Pset2,	060060	142142	152152	175175	185185	230230	231231	291291	132132	128128	150150	233233	098098	119119	151165	140140	155155	179179	223241
HBE11-5Pset2,	060060	142142	152152	175175	185185	230230	231231	291291	132132	128128	150150	233233	098098	119119	135165	140140	155155	179179	229229
HBE11-6Pset2,	060060	142142	152152	175175	185187	230230	231231	288291	132132	128128	150150	231233	098098	119119	135165	140140	155155	179179	223229
HBE11-7Pset2,	060060	142142	152154	175175	185187	230230	231231	291291	132132	128128	150152	231233	098098	119119	151151	140140	155155	179179	229229
HBE11-8Pset2,	060060	142142	152152	175175	185185	228230	231231	288291	132132	128128	150150	233233	098098	119119	135151	140140	155155	179179	223241
HBE11-9Pset2,	060060	142142	152152	175175	185185	230230	231231	288288	132132	126128	150150	233233	098098	119119	135165	140140	155155	179179	223241
HBE11-10Pset2,	060060	142142	152152	175175	185185	230230	231231	291291	132132	128128	150150	231233	098098	119119	135143	140140	155155	179179	223229
POP
MYM11-1Pset2,	060060	142142	154154	175175	185185	228230	231231	279288	132132	126128	152152	231233	098098	119119	159165	140140	155155	179179	223247
MYM11-2Pset2,	060060	142142	154154	175175	185185	228230	231231	279288	132132	126128	152152	231233	098098	119119	159165	140140	155155	179179	223247
MYM11-3Pset2,	060060	142142	152152	175175	185185	228228	231231	279279	132132	126128	150150	233233	098098	119119	159159	140140	155155	179179	247247
MYM11-4Pset2,	060060	142142	152152	175175	185185	228230	231231	279279	132132	126126	150150	233233	098098	119119	159159	140140	155155	179179	223247
MYM11-5Pset2,	060060	142142	152152	175175	185185	228230	231231	279279	132132	128128	150150	233233	098098	119119	159165	140140	155155	179179	247247
MYM11-6Pset2,	060060	142142	152152	175175	185185	228228	231231	279279	132132	126126	152152	233233	098098	119119	159165	140140	155155	179179	223247
MYM11-7Pset2,	060060	142142	152152	175175	185185	228228	231231	279288	132132	126128	152152	233233	098098	119119	165165	140140	155155	179179	223247
MYM11-8Pset2,	060060	142142	152152	175175	185185	228230	231231	279279	132132	126126	150150	231233	098098	119119	159159	140140	155155	179179	247247
MYM11-9Pset2,	060060	142142	152152	175175	185187	230230	231231	279279	132132	126128	150150	233233	098098	119119	159159	140140	155155	179179	247247
MYM11-10Pset2,	060060	142142	152152	175175	185187	228228	231231	279279	132132	126128	150150	231233	098098	119119	159165	140140	155155	179179	247247
POP
KRA11-1Pset2,	060060	142142	152152	175175	185185	230230	231231	291291	132132	128128	150150	233233	098098	119119	135135	140140	155155	179179	223223
KRA11-2Pset2,	060060	142142	152152	175175	185185	228230	231231	291291	132132	126128	150150	233233	098098	119119	135135	140140	155155	179179	223223
KRA11-3Pset2,	060060	142142	152152	175175	185185	228230	231231	291291	132132	128128	150150	233233	098098	119119	135135	140140	155155	179179	223223
KRA11-4Pset2,	060060	142142	152152	175175	185185	228228	231231	291291	132132	126128	150150	233233	098098	119119	135135	140140	155155	179179	223223
KRA11-5Pset2,	060060	142142	152152	175175	185185	228230	231231	291291	132132	126128	150150	233233	098098	119119	135135	140140	155155	179179	223223
KRA11-6Pset2,	060060	142142	152152	175175	185185	228230	231231	291291	132132	126126	150150	233233	098098	119119	135135	140140	155155	179179	223223
KRA11-7Pset2,	060060	142142	152152	175175	185185	228230	231231	291291	132132	126126	150150	233233	098098	119119	135135	140140	155155	179179	223223
KRA11-8Pset2,	060060	142142	152152	175175	185185	228230	231231	291291	132132	126128	150150	233233	098098	119119	135135	140140	155155	179179	223223
KRA11-9Pset2,	060060	142142	152152	175175	185185	228228	231231	291291	132132	128128	150150	233233	098098	119119	135135	140140	155155	179179	223223
KRA11-14Pset2,	060060	142142	152152	175175	185185	228230	231231	291291	132132	128128	150150	231233	098098	119119	135135	140140	155155	179179	223223
POP
OH06-201Pset2,	060060	142142	152152	175175	187187	230230	231231	288294	132132	126128	152152	233233	098098	119119	143151	140140	155155	179179	223244
OH06-202Pset2,	060060	142142	152152	175175	187187	230230	231231	291291	132132	128128	150152	233233	098098	119119	143143	140140	155155	179179	223223
OH06-203Pset2,	060060	142142	152152	175175	187187	228228	231231	291291	132132	126126	150150	231233	098098	119119	143151	140140	155155	179179	223244
OH06-204Pset2,	060060	142149	152152	175175	187187	228228	231231	285288	132132	128128	150150	233233	098098	119119	143151	140140	155155	179179	223223
OH06-205Pset2,	060060	142142	154154	175175	187187	228228	231231	282282	132132	126128	152152	233233	098098	119119	143143	140140	155155	179179	223223
OH06-206Pset2,	060060	142142	154154	175175	187187	228228	231231	285288	132132	126128	150152	233233	098098	119119	135135	140140	155155	179179	223241
OH06-207Pset2,	060060	142142	154154	175175	187187	230230	231231	294294	132132	128128	152152	233233	098098	119119	143143	140140	155155	179179	223223
OH06-208Pset2,	060060	142142	154154	175175	185185	228228	231231	297297	132132	126128	152152	233233	098098	119119	143143	140140	155155	179179	223241
OH06-209Pset2,	060060	142142	154154	175175	187189	228228	231231	291300	132132	128128	152152	233233	098098	119119	143143	140140	155155	179179	223223
OH06-210Pset2,	060060	132138	154154	175175	187187	228232	231231	294297	132132	126128	152152	233233	098098	119119	143151	140140	155155	179179	223223
POP
SIZ07-3Pset2,	060060	142142	152152	175175	189189	228228	231231	291291	132132	124126	150150	231231	098098	119119	143143	140140	155155	179179	223223
SIZ07-7Pset2,	060060	142142	152152	175175	187187	228228	231231	285285	132132	128128	150150	235235	098098	119119	135143	140140	155155	179179	223223
SIZ07-8Pset2,	060060	142142	152152	175175	187187	228228	231231	285285	132132	128128	150150	235235	098098	119119	135143	140140	155155	179179	223223
SIZ07-12Pset2,	060060	142142	152152	175175	187187	228228	231231	291291	132132	126128	150150	229229	098098	119119	143143	140140	155155	179179	223223
SIZ07-15Pset2,	060060	142142	152152	175175	187187	228228	231231	291291	132132	126128	150150	237237	098098	119119	143143	140140	155155	179179	223223
SIZ07-18Pset2,	060060	142142	152152	175175	187189	228228	231231	285288	132132	128128	150150	233233	098098	119119	143143	140140	155155	179179	223241
SIZ07-19Pset2,	060060	142142	152152	175175	187187	228228	231231	288291	132132	124128	150150	235235	098098	119119	143165	140140	155155	179179	223223
SIZ07-22Pset2,	060060	142142	152152	175175	187191	228228	231231	285291	132132	128128	150150	231231	098098	119119	143143	140140	155155	179179	223223
SIZ07-23Pset2,	060060	142142	152152	175175	187191	228228	231231	285285	132132	000000	150150	000000	098098	119119	135143	140140	155155	179179	223223
SIZ07-24Pset2,	060060	142142	152152	175175	187187	228228	231231	288291	132132	124128	150150	000000	098098	119119	143165	140140	155155	179179	223223
POP
MN06-101Pset2,	060060	142142	152152	175175	187187	228228	231231	291291	132132	126132	150150	231231	098098	119119	135135	140140	155155	179179	229241
MN06-104Pset2,	060060	142142	152152	175175	183185	228228	231231	291294	132132	128128	150150	231231	098098	119119	135137	140140	155155	179179	241241
MN06-105Pset2,	060060	142142	152152	175175	183187	230230	231231	279279	132132	128128	150150	231231	098098	119119	135137	140140	155155	179179	241247
MN06-106Pset2,	060060	142142	152152	175175	183183	228228	231231	294294	132132	126128	150150	231233	098098	119119	135135	140140	155159	179179	241241
MN06-107Pset2,	060060	142142	152152	175175	187187	228228	231231	294294	132132	128132	150150	231233	098098	119119	135137	140140	155155	179179	229241
MN06-112Pset2,	060060	142142	152152	175175	187187	228228	231231	294294	132132	128128	150150	231231	098098	119119	135143	140140	155155	179179	241247
MN06-115Pset2,	060060	142142	152152	175175	187189	228228	231231	291300	132132	126132	150150	231231	098098	119119	135135	140140	155155	179179	247247
MN06-116Pset2,	060060	142142	152152	175175	187187	228228	231231	291294	132132	126128	150150	231231	098098	119119	135135	140140	155159	179179	223247
MN06-121Pset2,	060060	142142	152152	175175	187187	228228	231231	294294	132132	132132	150150	231231	098098	119119	135137	140140	155155	179179	235247
MN06-306Pset2,	060060	142142	152152	175175	185185	228228	231234	279288	132132	126132	150150	231231	098098	119119	000000	140140	155155	179179	000000
POP
MK06-1Pset2,	060060	142142	000000	175175	185195	228230	219219	288294	132132	128128	000000	233233	098098	119119	131135	140140	155155	179179	247247
MK06-3Pset2,	060060	142142	000000	175175	185185	228228	219231	291297	132132	128128	000000	233233	098098	119119	131135	140140	155155	179179	223235
MK06-4Pset2,	060060	142142	152152	175175	189193	228230	219219	297297	132132	128128	150150	231233	098098	119119	131135	140140	155155	179179	235247
MK06-5Pset2,	060060	142142	152152	175175	185185	228228	219219	291291	132132	126128	150150	231233	098098	119119	135135	140140	155155	179179	223247
MK06-6Pset2,	060060	142142	000000	175175	187187	228228	219231	291291	132132	126128	000000	231233	098098	119119	131135	140140	155155	179179	235235
MK06-7Pset2,	060060	142142	000000	175175	185189	228228	219219	291294	132132	126128	000000	233233	098098	119119	131135	140140	155155	179179	235235
MK06-10Pset2,	060060	142142	152152	175175	185187	228228	219234	288291	132132	128128	150150	231233	098098	119119	139159	140140	155155	179179	229247
MK06-11Pset2,	060060	142142	000000	175175	185187	228228	219219	288291	132132	128128	000000	231231	000000	119119	000000	000000	155155	179179	000000
MK06-17Pset2,	060060	142142	000000	175175	187193	228230	231231	294297	132132	124128	000000	231233	092098	119119	131137	140140	155155	179179	223247
MK06-19Pset2,	060060	142142	000000	175175	185187	228228	219231	291291	132132	128128	000000	233233	098098	119119	131135	140140	155155	179179	223229
POP
TD06-101Pset2,	060060	132146	152152	175175	183185	228228	231231	291294	132132	126128	150150	231231	098098	119119	133133	140140	155155	179179	229241
TD06-102Pset2,	060060	132142	152152	175175	183185	228228	231231	288291	132132	128128	150150	231233	098098	119119	135135	140140	155155	179179	241241
TD06-103Pset2,	060060	142146	152152	175175	183187	228228	231231	288288	132132	128128	150150	231233	098098	119119	133135	140140	155155	179179	241241
TD06-104Pset2,	060060	132142	152152	175175	183185	228228	231231	291291	132132	126128	150150	231231	098098	119119	135135	140140	155155	179179	241247
TD06-105Pset2,	060060	132132	152152	175175	183183	230230	231231	291291	132132	128128	150152	231231	098098	119119	135135	140140	155155	179179	241241
TD06-111Pset2,	060060	142142	152152	175175	183185	230230	231231	291291	132132	128128	150150	231231	098098	119119	135135	140140	155155	179179	229247
TD06-107Pset2,	060060	132142	152152	175175	183187	228228	231231	288294	132132	126126	150150	231233	098098	119119	135135	140140	155155	179179	229247
TD06-108Pset2,	060060	142142	152152	175175	181181	228230	231231	294294	132132	128128	150152	231231	098098	119119	135135	140140	155155	179179	229247
TD06-109Pset2,	060060	142142	152152	175175	183185	228228	231231	288291	132132	128128	150150	231233	098098	119119	135135	140140	155155	179179	241247
TD06-110Pset2,	060060	142142	152152	175175	183183	228228	219231	288291	132132	128128	150150	231233	000000	119119	000000	000000	155155	179179	241247
POP
MH06-1Pset2,	060060	142142	152152	175175	183189	237237	231231	288288	132132	128128	152152	233233	098098	119119	135135	140140	155155	179179	241241
MH06-2Pset2,	060060	142142	152152	175175	185191	228237	231231	288288	132132	124128	150150	233233	098098	119119	135135	140140	155155	179179	217241
MH06-3Pset2,	060060	142142	152152	175175	185185	228228	231231	288288	132132	124128	150152	231233	000000	119119	000000	000000	155155	179179	000000
MH06-5Pset2,	060060	142142	152152	175175	189191	228228	231231	288288	132132	128128	150150	231231	098098	119119	135135	140140	155155	179179	241254
MH06-6Pset2,	060060	142142	152152	175175	185185	228228	231231	288288	132132	128128	150150	231233	098098	119119	135135	140140	155155	179179	241254
MH06-9Pset2,	060060	142142	152152	175175	183185	228228	231231	288294	132132	128128	150152	231233	098098	119119	135135	140140	155155	179179	241241
MH06-10Pset2,	060060	142142	152152	175175	185195	228228	231231	288288	132132	128128	150150	231233	092098	119119	135135	140140	155155	179179	241244
MH06-11Pset2,	060060	142142	152152	175175	185185	228228	231231	288288	132132	124124	150152	231233	098098	119119	135135	000000	155155	179179	241241
MH06-13Pset2,	060060	138142	152152	175175	183187	228237	231231	288288	132132	128128	150150	233233	098098	119119	135135	140140	155155	179179	241241
MH06-16Pset2,	060060	138142	152152	175175	185189	228237	231231	288294	132132	128128	150150	233233	098098	119119	135135	140140	155155	179179	241247
POP
TT07-1Pset2,	060060	142142	152152	175175	183183	228228	231231	288288	132132	126128	150150	233235	098098	119119	133135	140140	155155	179179	241247
TT07-2Pset2,	060060	142142	152152	175175	181183	228228	231231	288288	132132	128128	150150	235235	098098	119119	135135	140140	155155	179179	241247
TT07-3Pset2,	060060	142142	152152	175175	181183	228228	231231	288291	132132	126126	150150	235235	098098	119119	133135	140140	155155	179179	241247
TT07-4Pset2,	060060	142142	152152	175175	181187	228228	231231	288288	132132	126126	150150	235235	098098	119119	133133	140140	155155	179179	241241
TT07-5Pset2,	060060	142142	152152	175175	181183	228228	231231	288288	132132	126128	150150	233235	098098	119119	133135	140140	155155	179179	241247
TT07-6Pset2,	060060	142142	152152	175175	181187	228228	231231	288288	132132	126126	150150	233235	098098	119119	133133	140140	155159	179179	241241
TT07-7Pset2,	060060	142142	152152	175175	181187	228228	231231	288288	132132	126126	150150	233235	098098	119119	133135	140140	155159	179179	241241
TT07-8Pset2,	060060	142142	152152	175175	181183	228228	231231	288288	132132	126128	150150	235235	098098	119119	133135	140140	155155	179179	241241
TT07-9Pset2,	060060	142142	152152	175175	183187	228228	231231	288288	132132	128128	150150	235235	098098	119119	133133	140140	155155	179179	247247
TT07-10Pset2,	060060	142142	152152	175175	181187	228230	231231	288288	132132	128128	150150	235235	098098	119119	133135	140140	155155	179179	241241
POP
IK07-1Pset2,	060060	142142	152152	175175	187187	228230	231231	288288	132132	126128	150150	235235	098098	119119	135135	140140	155159	179179	241247
IK07-2Pset2,	060060	142142	152152	175175	183183	228230	231231	288291	132132	126128	150150	235235	098098	119119	133135	140140	155155	179179	241241
IK07-3Pset2,	060060	142142	152152	175175	181187	228230	231231	288288	132132	126128	152152	233235	098098	119119	133133	140140	155155	179179	241241
IK07-4Pset2,	060060	142142	152152	175175	181183	230230	231231	288288	132132	126128	150150	233235	098098	119119	135135	140140	155155	179179	241247
IK07-5Pset2,	060060	142142	152152	175175	183187	228230	231231	288288	132132	128128	150150	233235	098098	119119	133135	140140	155155	179179	241247
IK07-8Pset2,	060060	142142	152152	175175	181183	228230	231231	288288	132132	126128	150150	235235	098098	119119	135135	140140	155159	179179	241241
IK07-9Pset2,	060060	142142	152152	175175	187187	228230	231231	288288	132132	126126	150150	233233	098098	119119	135153	140140	155159	179179	241247
IK07-10Pset2,	060060	142142	152152	175175	181187	228228	231231	288288	132132	126126	150150	235235	098098	119119	135153	140140	155155	179179	241241
IK07-13Pset2,	060060	000000	000000	000000	000000	228228	000000	000000	132132	126128	150150	233233	098098	119119	153153	140140	155159	179179	247247
IK07-14Pset2,	060060	142146	152152	175175	181183	228230	231231	288294	132132	128128	150150	231233	098098	119119	131133	140140	155159	179179	241247
POP
OM-tp1-6Pset2,	060060	142142	152152	175175	183183	228228	231231	288291	132132	128128	150150	233235	098098	119119	133133	140140	155159	179179	241241
OM-tp2-9Pset2,	060060	142142	152152	175175	187187	228228	231231	288288	132132	126128	150150	233233	098098	119119	135135	140140	155155	179179	241241
OM-tp3-8Pset2,	060060	142142	152152	175175	187187	228228	231231	288291	132132	126128	150150	233235	098098	119119	133133	140140	155155	179179	241241
OM-tp4-9Pset2,	060060	142142	152152	175175	187187	228228	231231	288291	132132	128128	150150	233235	098098	119119	133133	140140	155155	179179	241241
OM-tp5-8Pset2,	060060	142142	152152	175175	187189	228228	231231	291291	132132	128128	150150	233235	098098	119119	133133	140140	155155	179179	241241
OM-tp6-10Pset2,	060060	142142	152152	175175	187189	228228	231231	288291	132132	128128	150150	233235	098098	119119	133133	140140	155155	179179	241241
OM-tp8-12Pset2,	060060	142142	152152	175175	183189	228228	231231	288291	132132	128128	150150	233235	098098	119119	133133	140140	155155	179179	241241
OM-oya2GPset2,	060060	142142	152152	175175	187187	228230	231231	288291	132132	128128	150150	233235	098098	119119	133133	140140	155155	179179	241241
OM-oya7HPset2,	060060	142142	152152	175175	183187	228230	231231	288288	132132	128128	150150	233235	098098	119119	135135	140140	155159	179179	241247
OM-positivePset2,	060060	142142	152152	175175	183183	230230	231231	288288	132132	128128	150150	233235	098098	119119	133135	140140	155159	179179	241241
POP
MZ07-2Pset2,	060060	142142	152152	175175	187187	228228	231231	288288	132132	126128	150150	233235	098098	119119	131131	140140	159159	179179	241241
MZ07-4Pset2,	060060	142142	152152	175175	187189	228228	231231	288291	132132	128128	150150	233235	098098	119119	131131	140140	155155	179179	241247
MZ07-5Pset2,	060060	142142	152152	175175	187187	228228	231231	288288	132132	126128	150150	233235	098098	119119	131131	140140	155159	179179	241247
MZ07-6Pset2,	060060	142142	152152	175175	181187	228228	231231	288291	132132	128128	150150	233235	098098	119119	131131	140140	159159	179179	241247
MZ07-7Pset2,	060060	142142	152152	175175	183189	228230	231231	288291	132132	128128	150150	233233	098098	119119	131133	140140	155155	179179	247247
MZ07-8Pset2,	060060	142142	152152	175175	187187	228228	231231	288291	132132	128128	150150	233233	098098	119119	131131	140140	155159	179179	241247
MZ07-9Pset2,	060060	142142	152152	175175	187189	228228	231231	288288	132132	128128	150150	233235	098098	119119	131131	140140	155159	179179	241241
MZ07-10Pset2,	060060	142142	152152	175175	183187	228228	231231	288291	132132	128128	150150	233235	098098	119119	131131	140140	159159	179179	241247
MZ07-1Pset2,	060060	142142	152152	175175	183187	228228	231231	288288	132132	128128	150150	233233	098098	119119	133133	140140	155155	179179	241241
MZ07-3Pset2,	060060	138142	152152	175175	181187	228228	231231	291291	132132	128128	150150	233233	098098	119119	133133	140140	155155	179179	241241
POP
FKY07-1Pset2,	060060	142142	154154	175175	187187	228228	231231	279279	132132	128128	152152	231231	098098	119119	135135	160160	155155	179179	247247
FKY07-3Pset2,	060060	142142	154154	175175	187187	228228	231231	279291	132132	128128	152152	231231	098098	119119	135135	160160	155155	179179	247247
FKY07-5Pset2,	060060	142142	154154	175175	187187	228228	231231	279282	132132	128128	152152	231231	098098	119119	135135	160160	155155	179179	241247
FKY07-7Pset2,	060060	142142	154154	175175	187187	228228	231231	279291	132132	128128	152152	231231	098098	119119	135135	160160	155155	179179	247247
FKY07-9Pset2,	060060	142142	154154	175175	187187	228228	231231	285291	132132	128128	152152	231233	098098	119119	135135	160160	155155	179179	247247
FKY07-10Pset2,	060060	142142	154154	175175	187187	228228	231231	285291	132132	128128	152152	231231	098098	119119	135135	160160	155155	179179	241247
FKY07-13Pset2,	060060	142142	154154	175175	189193	228228	231231	291291	132132	128128	152152	231231	098098	119119	135135	160160	155155	179179	247247
FKY07-14Pset2,	060060	142142	154154	175175	193193	228228	231231	291291	132132	128128	152152	231231	098098	119119	135135	160160	155155	179179	247247
FKY07-15Pset2,	060060	142142	154154	175175	193193	228228	231231	291291	132132	128128	152152	231231	098098	119119	135135	160160	155155	179179	241247
FKY07-16Pset2,	060060	142142	154154	175175	187187	228228	231231	285285	132132	128128	152152	231231	098098	119119	135135	160160	155155	179179	247247
POP
UGA07-1Pset2,	060060	142142	152152	175175	189189	228228	231234	282285	132132	128130	150150	231231	098098	119119	135135	160160	155155	179179	241241
UGA07-2Pset2,	060060	142142	152152	175175	189189	228228	231234	285285	132132	130130	150150	231231	098098	119119	135135	160160	155155	179179	241241
UGA07-3Pset2,	060060	142142	152152	175175	189189	228228	231234	282285	132132	128130	150150	231231	098098	119119	135135	160160	155155	179179	241241
UGA07-4Pset2,	060060	142142	152152	175175	189189	228228	231234	282285	132132	128130	150150	231231	098098	119119	135135	160160	155155	179179	241241
UGA07-6Pset2,	060060	142142	152152	175175	189189	228228	231231	282285	132132	128130	150150	231231	098098	119119	135135	160160	155155	179179	241241
UGA07-7Pset2,	060060	142142	152152	175175	189189	228228	231231	282285	132132	128130	150150	231231	098098	119119	135135	160160	155155	179179	241241
POP
EMK07-3Pset2,	060060	142142	152152	175175	187187	228228	231231	282282	132132	128128	150150	233233	098098	119119	135135	160160	155155	179179	241241
EMK07-16Pset2,	060060	142142	152152	175175	187187	228228	231231	282282	132132	128128	150150	233233	098098	119119	135135	160160	155155	179179	241241
EMK07-17Pset2,	060060	142142	152152	175175	187187	228228	231231	282282	132132	128128	150150	233233	098098	119119	135135	160160	155155	179179	241241
EMK07-18Pset2,	060060	142142	152152	175175	187187	228228	231231	282282	132132	128128	150150	233233	098098	119119	135135	160160	155155	179179	241241
EMK07-19Pset2,	060060	142142	152152	175175	187187	228228	231231	282282	132132	128128	150150	233233	098098	119119	135135	160160	155155	179179	241241
EMK07-21Pset2,	060060	142142	152152	175175	187187	228228	231231	282282	132132	128128	150150	233233	098098	119119	135135	160160	155155	179179	241241
EMK07-22Pset2,	060060	142142	152152	175175	187187	228228	231231	282282	132132	128128	150150	233233	098098	119119	135135	160160	155155	179179	241241
POP
TOK10-101Pset2,	060060	142142	152152	175175	183183	228228	231231	279282	132132	126128	150150	233233	098098	119119	135135	160160	155155	179179	241244
TOK10-102Pset2,	060060	142142	152152	175175	183183	228228	231231	279279	132132	128128	150150	231231	098098	119119	135135	160160	155155	179179	241244
TOK10-103Pset2,	060060	142142	152152	175175	183183	228228	231231	279282	132132	126126	150150	233233	098098	119119	135135	160160	155155	179179	241244
TOK10-104Pset2,	060060	142142	152152	175175	183183	228228	231231	279282	132132	126128	150150	233233	098098	119119	135135	160160	155155	179179	241241
TOK10-105Pset2,	060060	142142	152152	175175	183183	228228	231231	279279	132132	126128	150150	233233	098098	119119	135135	160160	155155	179179	241241
TOK10-106Pset2,	060060	142142	152152	175175	183183	228228	231231	279279	132132	126128	150150	233233	098098	119119	135135	160160	155155	179179	241244
TOK10-107Pset2,	060060	142142	152152	175175	183183	228228	231231	279282	132132	126128	150150	233233	098098	119119	135139	160160	155155	179179	241241
TOK10-108Pset2,	060060	142142	152152	175175	183183	228228	231231	279279	132132	128128	150150	233233	098098	119119	135139	160160	155155	179179	241244
TOK10-109Pset2,	060060	142142	152152	175175	183183	228228	231231	279279	132132	126128	150150	231231	098098	119119	139139	160160	155155	179179	241244
TOK10-110Pset2,	060060	142142	152152	175175	183183	228228	231231	279279	132132	128128	150150	233233	098098	119119	135135	160160	155155	179179	241241
